# Supplementary material for: Rapid evolution of a novel protective symbiont into keystone taxon in Caenorhabditis elegans microbiota
Source: Sci Rep. 2022 Aug 18;12:14045. doi: 10.1038/s41598-022-18269-7 (PMC9388637; doi:10.1038/s41598-022-18269-7)
Supplement: Supplementary file 9 — Supplementary Table S1. [file 41598_2022_18269_MOESM9_ESM.xlsx]

## Sheet: Sheet1
Supplementary Table S1. Comparison of jaccard index of local network centrality measures between groups.
	Pairwise comparisons of networks
	E. coli OP50 - ancestral E. faecalis			E. coli OP50 - non-protective E. faecalis			E. coli OP50 - protective E. faecalis			E. coli OP50 - P. mendocina			ancestral E. faecalis - non-protective E. faecalis			ancestral E. faecalis - protective E. faecalis			non-protective E. faecalis - protective E. faecalis
Parameters	Jacc	P(<=Jacc)	P(>=Jacc)	Jacc	P(<=Jacc)	P(>=Jacc)	Jacc	P(<=Jacc)	P(>=Jacc)	Jacc	P(<=Jacc)	P(>=Jacc)	Jacc	P(<=Jacc)	P(>=Jacc)	Jacc	P(<=Jacc)	P(>=Jacc)	Jacc	P(<=Jacc)	P(>=Jacc)
degree	0.526	0.999143	0.002056 **	0.467	0.988649	0.021860 *	0.523	0.999476	0.001232 **	0.5	0.997087	0.00634 **	0.581	0.999981	0.000056 ***	0.529	0.999753	0.000591 ***	0.5	0.998266	0.003741 **
betweenness centr.	0.424	0.9001	0.177124	0.381	0.795053	0.307071	0.459	0.96164	0.075399 .	0.4	0.845185	0.25206	0.378	0.787233	0.312994	0.447	0.949294	0.095388 .	0.558	0.999273	0.002006 **
closeness centr.	0.526	0.999143	0.002056 **	0.435	0.970326	0.050512 .	0.523	0.999476	0.001232 **	0.5	0.997087	0.00634 **	0.507	0.999159	0.001853 **	0.529	0.999753	0.000591 ***	0.526	0.999848	0.000358 ***
eigenvec. centr.	0.526	0.999143	0.002056 **	0.478	0.994961	0.010010 *	0.523	0.999476	0.001232 **	0.5	0.997087	0.00634 **	0.507	0.999159	0.001853 **	0.529	0.999753	0.000591 ***	0.519	0.999779	0.000506 ***
hub taxa	0.526	0.999143	0.002056 **	0.478	0.994961	0.010010 *	0.523	0.999476	0.001232 **	0.5	0.997087	0.00634 **	0.507	0.999159	0.001853 **	0.529	0.999753	0.000591 ***	0.519	0.999779	0.000506 ***
P(J ≤ j) and P(J ≥ j) represent two p-values of the probability that the observed value of Jaccard’s index (Jacc) is “less than or equal” or “higher than or equal”, respectively, to the Jaccard value expected at random. Asterisk represent significant differences *(p < 0.05), **(p < 0.005), and *** (p < 0.0005).
