# Supplementary material for: Rapid evolution of a novel protective symbiont into keystone taxon in Caenorhabditis elegans microbiota
Source: Sci Rep. 2022 Aug 18;12:14045. doi: 10.1038/s41598-022-18269-7 (PMC9388637; doi:10.1038/s41598-022-18269-7)
Supplement: Supplementary file 10 — Supplementary Table S2. [file 41598_2022_18269_MOESM10_ESM.xlsx]

## Sheet: Table S2 title and legend
Supplementary Table S2. Pathways with differential abundance after pairwise comparisons between the control (E. coli OP50) and the other groups.
The codes of pathways with significant changes (p < 0.05) in average abudance (clr) between groups are listed. Average abudance of the pathways in each group is also presented.

## Sheet: E. coli-ancestral E. faecalis
Pathways	Average clr (ancestral E. faecalis)	Average clr (E. coli OP50)	p-value
ARG+POLYAMINE-SYN	3.67233	4.13972	0.0224074
ASPASN-PWY	3.65173	4.11243	0.0298752
AST-PWY	2.46328	4.00378	0.0072538
CENTFERM-PWY	0.076801	-3.19192	0.0115483
COLANSYN-PWY	3.53111	4.23849	0.0202389
ECASYN-PWY	2.6532	3.64093	0.00468436
ENTBACSYN-PWY	3.49962	3.94658	0.0244943
FAO-PWY	3.69582	5.18562	0.0125805
FASYN-INITIAL-PWY	3.68472	4.37435	0.0242176
FERMENTATION-PWY	4.13606	4.63801	0.0487984
FUC-RHAMCAT-PWY	0.0224851	1.59142	0.000254337
FUCCAT-PWY	-0.873641	0.624115	0.000517556
GALACTARDEG-PWY	2.5216	3.7718	0.00188102
GALACTUROCAT-PWY	3.18292	4.03628	0.00626944
GLCMANNANAUT-PWY	2.82024	3.64357	0.00362084
GLUCARDEG-PWY	2.46638	4.02598	0.00544638
GLUCARGALACTSUPER-PWY	2.5181	3.77362	0.00188074
GLUCOSE1PMETAB-PWY	3.17731	4.03043	0.0126193
GLUCUROCAT-PWY	3.31894	4.10955	0.00853934
GLYCOCAT-PWY	4.07372	4.43356	0.0360669
GLYCOLYSIS-TCA-GLYOX-BYPASS	3.70011	4.50663	0.0258357
GLYOXYLATE-BYPASS	2.86187	4.30527	0.0127981
GOLPDLCAT-PWY	-2.20968	-4.9877	0.0209875
HISDEG-PWY	3.80044	4.28603	0.0265528
HSERMETANA-PWY	3.72198	2.81018	0.00884696
KDO-NAGLIPASYN-PWY	3.15938	3.9152	0.0228833
KETOGLUCONMET-PWY	3.07275	4.16482	0.0105925
LACTOSECAT-PWY	-2.3395	-5.20228	0.00042741
LPSSYN-PWY	2.88494	3.85659	0.00779185
NAD-BIOSYNTHESIS-II	2.7348	3.75058	0.00400403
ORNDEG-PWY	2.65296	3.60034	0.00520434
P101-PWY	-0.541668	-2.82865	0.0492638
P105-PWY	3.4643	4.7531	0.0155156
P122-PWY	3.7982	3.02391	0.00883326
P125-PWY	0.243504	-2.42464	0.00921848
P221-PWY	2.75122	1.78179	0.00420717
P23-PWY	1.68169	-1.00154	0.00881633
P261-PWY	-1.79745	-5.33959	0.00424707
P42-PWY	2.44305	1.37978	0.0236306
P441-PWY	3.60786	4.14884	0.00793661
POLYAMINSYN3-PWY	2.46449	1.13503	0.011244
POLYAMSYN-PWY	3.2213	4.01959	0.00894337
PPGPPMET-PWY	3.32249	4.05414	0.00993587
PWY-1269	3.38629	4.02623	0.0427309
PWY-2941	3.06134	1.60807	0.00242293
PWY-4984	3.00148	1.30967	0.000489913
PWY-5022	3.09763	2.27217	0.00796744
PWY-5180	2.56796	1.88309	0.0474967
PWY-5182	2.56734	1.88332	0.0477411
PWY-5304	0.00396489	-3.59083	0.00878933
PWY-5345	4.18442	3.63966	0.0239804
PWY-5384	3.20106	4.01363	0.00856989
PWY-5415	2.46235	1.77857	0.0362676
PWY-5419	1.10038	-1.37164	0.0338583
PWY-5420	1.3822	-0.649276	0.0381112
PWY-5430	0.600128	-1.09101	0.0421064
PWY-5505	1.46576	1.90675	0.0224039
PWY-5654	-1.50711	-3.52258	0.0285714
PWY-5676	0.871357	-2.08586	0.00756686
PWY-5823	-0.926014	0.49795	0.000578756
PWY-5910	-0.838178	-3.26053	0.000318333
PWY-5920	3.21895	2.07817	0.00308685
PWY-5971	3.61937	-2.95334	6.78861e-05
PWY-5989	3.73301	4.68082	0.0253312
PWY-6282	3.84295	4.65594	0.026339
PWY-6317	3.31973	3.98263	0.0125858
PWY-6396	1.49496	-1.04062	0.006713
PWY-6470	-0.649138	-6.36959	4.87477e-06
PWY-6471	0.161167	-2.68052	0.00013976
PWY-6519	3.92518	4.53914	0.0498109
PWY-6545	3.7143	2.70217	0.005418
PWY-6562	1.53721	0.287606	0.00677505
PWY-6588	1.53629	0.827233	0.017298
PWY-6590	0.400164	-2.80938	0.0154892
PWY-6737	3.96602	4.70081	0.0498407
PWY-6749	-1.98555	-7.63462	1.24014e-05
PWY-6891	-0.149314	1.60674	0.000109665
PWY-6892	1.48758	1.92178	0.012985
PWY-6895	1.71886	3.35677	4.24181e-05
PWY-6969	3.44427	4.70614	0.0149334
PWY-7003	2.4128	-0.690502	0.0212752
PWY-7013	1.13135	2.74757	0.000393976
PWY-7242	3.71378	4.67005	0.0109784
PWY-7315	3.02194	3.93895	0.00526428
PWY-7332	0.880137	-2.31333	0.0161153
PWY-7431	1.52998	0.827737	0.048719
PWY-7446	-1.51825	0.280551	0.000403534
PWY-7664	3.93989	4.70104	0.0291512
PWY-922	-1.33197	-3.76578	0.00024692
PWY0-1061	4.18672	4.72136	0.0197843
PWY0-1298	3.5201	3.89888	0.0404757
PWY0-1338	2.38947	3.54515	0.0038334
PWY0-41	-0.566391	1.17007	0.000211431
PWY0-845	3.48706	4.04916	0.0191526
PWY0-862	3.80842	4.59801	0.0230759
PWY490-3	1.71867	0.0650526	0.0467608
PWYG-321	3.98961	4.71344	0.0283599
PYRIDOXSYN-PWY	3.30764	3.95083	0.0349563
RHAMCAT-PWY	2.66407	3.56868	0.0069602
TCA	3.99739	4.94183	0.044349
TCA-GLYOX-BYPASS	3.37229	4.58772	0.0188338
TEICHOICACID-PWY	1.66977	0.122223	0.0074097
THISYN-PWY	2.73462	3.59431	0.00363056
THREOCAT-PWY	0.15635	1.82481	0.000189405

## Sheet: E. coli-non-protective E. faeca
Pathways	Average clr (non-protective E. faecalis)	Average clr (E. coli OP50)	p-value
1CMET2-PWY	4.36798	4.11741	0.0439711
ANAEROFRUCAT-PWY	4.4948	4.14816	0.0340885
ANAGLYCOLYSIS-PWY	4.53862	4.27529	0.0485001
ARG+POLYAMINE-SYN	4.202	3.77626	0.0167701
ARGSYN-PWY	4.48519	4.1927	0.0473816
ARGSYNBSUB-PWY	4.49101	4.2134	0.0450673
ASPASN-PWY	4.17529	3.7786	0.0168864
AST-PWY	4.06013	3.21597	0.00762878
BIOTIN-BIOSYNTHESIS-PWY	4.52537	4.10654	0.0287975
BRANCHED-CHAIN-AA-SYN-PWY	4.88414	4.6434	0.0492619
CENTFERM-PWY	-3.09274	-0.811999	0.0260343
CODH-PWY	-5.34594	-2.62433	0.0285391
COLANSYN-PWY	4.3091	3.81319	0.0166254
COMPLETE-ARO-PWY	4.70417	4.39495	0.0495602
DTDPRHAMSYN-PWY	4.60943	4.33229	0.0322636
ECASYN-PWY	3.70021	3.10687	0.0087674
ENTBACSYN-PWY	4.00264	3.63728	0.0221817
FAO-PWY	5.24321	4.24445	0.0083299
FASYN-INITIAL-PWY	4.44006	3.93178	0.0168764
FERMENTATION-PWY	4.70331	4.30936	0.0229079
FOLSYN-PWY	4.36185	4.07887	0.0355283
FUC-RHAMCAT-PWY	1.66137	0.536561	0.00790229
FUCCAT-PWY	0.680787	-0.468611	0.00956204
GALACTARDEG-PWY	3.83062	3.09624	0.00338032
GALACTUROCAT-PWY	4.09552	3.44581	0.00900952
GLCMANNANAUT-PWY	3.70775	3.31887	0.00881471
GLUCARDEG-PWY	4.08757	3.21362	0.00595323
GLUCARGALACTSUPER-PWY	3.8305	3.09541	0.00339424
GLUCONEO-PWY	4.62078	4.28362	0.0440728
GLUCOSE1PMETAB-PWY	4.09466	3.57105	0.0165031
GLUCUROCAT-PWY	4.17006	3.6195	0.0132493
GLYCOCAT-PWY	4.49578	4.2685	0.0408063
GLYCOGENSYNTH-PWY	4.27653	4.0446	0.0401686
GLYCOLYSIS	4.55475	4.2704	0.0420754
GLYCOLYSIS-E-D	4.52442	4.1636	0.0245054
GLYCOLYSIS-TCA-GLYOX-BYPASS	4.56815	3.99524	0.0169386
GLYOXYLATE-BYPASS	4.35985	3.39753	0.00947821
GOLPDLCAT-PWY	-4.93779	-2.56157	0.0306892
HEME-BIOSYNTHESIS-II	4.17756	3.84298	0.0414102
HISDEG-PWY	4.35254	3.86124	0.012784
HOMOSER-METSYN-PWY	4.11709	3.84394	0.0451489
HSERMETANA-PWY	2.88139	3.44255	0.0310132
ILEUSYN-PWY	5.04786	4.69151	0.0468731
KDO-NAGLIPASYN-PWY	3.98639	3.47093	0.0194331
KETOGLUCONMET-PWY	4.22827	3.55401	0.0110434
LACTOSECAT-PWY	-5.11184	-1.1542	0.000185015
LPSSYN-PWY	3.92219	3.33807	0.0106634
MET-SAM-PWY	4.3183	4.02356	0.0396051
NAD-BIOSYNTHESIS-II	3.80737	3.19943	0.00741049
NADSYN-PWY	-4.8902	-3.63914	0.0299127
NAGLIPASYN-PWY	4.06895	3.60522	0.0300253
NONOXIPENT-PWY	5.25794	4.93391	0.0244122
ORNDEG-PWY	3.65894	3.06002	0.00796836
P101-PWY	-2.75225	-1.1177	0.048082
P105-PWY	4.81171	3.91589	0.010706
P122-PWY	3.09217	3.92341	0.0191208
P125-PWY	-2.35587	-0.723482	0.0210171
P161-PWY	4.86433	4.44971	0.0245376
P221-PWY	1.86068	2.91641	0.0129174
P23-PWY	-0.940466	1.03461	0.0163218
P261-PWY	-5.28993	-2.63405	0.00746109
P42-PWY	1.44415	2.63043	0.0144006
P441-PWY	4.20817	3.86224	0.010159
PANTO-PWY	4.47196	4.12444	0.023229
PANTOSYN-PWY	4.30167	3.99944	0.0320892
PENTOSE-P-PWY	4.81365	4.56885	0.0454613
PHOSLIPSYN-PWY	4.75833	4.4626	0.0417767
POLYAMINSYN3-PWY	1.2033	2.40736	0.00961011
POLYAMSYN-PWY	4.06963	3.53834	0.00926429
PPGPPMET-PWY	4.11244	3.68846	0.0139165
PWY-1269	4.09501	3.62931	0.0226006
PWY-2941	1.66627	2.94274	0.00415356
PWY-3001	4.70052	4.42173	0.0487161
PWY-4984	1.37699	2.55817	0.00227975
PWY-5022	2.35399	2.83444	0.0368341
PWY-5103	4.7257	4.50956	0.0448796
PWY-5121	4.18896	3.86354	0.0496608
PWY-5188	4.2592	3.98157	0.044352
PWY-5304	-3.54925	-1.34577	0.019534
PWY-5347	4.50843	4.22045	0.0483292
PWY-5384	4.06956	3.63754	0.0130581
PWY-5419	-1.31619	0.413203	0.0376255
PWY-5420	-0.580254	0.812114	0.0432463
PWY-5430	-1.01199	0.18493	0.0490798
PWY-5484	4.54007	4.26521	0.0431432
PWY-5647	-5.74503	-4.31165	0.0256729
PWY-5651	-5.55439	-4.30372	0.0295042
PWY-5655	-5.14525	-3.76473	0.0286381
PWY-5659	4.79233	4.40284	0.0260751
PWY-5676	-1.99759	-0.213851	0.015052
PWY-5695	4.92628	4.56475	0.0423306
PWY-5823	0.562079	-0.593851	0.00867816
PWY-5855	4.32601	3.89926	0.0352609
PWY-5856	4.32748	3.89418	0.0350012
PWY-5857	4.32543	3.89153	0.0351814
PWY-5910	-3.1754	0.286501	0.000291606
PWY-5913	4.62437	4.23765	0.0485941
PWY-5918	4.21459	3.91777	0.0345458
PWY-5920	2.13408	2.91151	0.00945796
PWY-5971	-2.90271	3.72251	7.33523e-05
PWY-5989	4.73235	3.97736	0.0152841
PWY-6147	4.34544	4.10928	0.0449714
PWY-6151	4.3727	3.97597	0.0321329
PWY-6210	-6.27375	-4.68343	0.020538
PWY-6282	4.71597	4.13349	0.0183329
PWY-6317	4.04291	3.60098	0.0148109
PWY-6396	-0.956349	0.620843	0.0153867
PWY-6467	4.06631	3.60536	0.030255
PWY-6470	-6.31208	0.434597	5.7223e-06
PWY-6471	-2.60117	1.26529	0.000154988
PWY-6505	-5.25803	-3.7569	0.0257438
PWY-6519	4.59267	4.18056	0.0291223
PWY-6545	2.76491	3.40004	0.0120674
PWY-6562	0.345502	1.68651	0.00300358
PWY-6588	0.89963	0.969278	0.0430706
PWY-6590	-2.75053	-0.483918	0.0257373
PWY-6612	4.21269	3.88111	0.0268321
PWY-6628	4.69897	4.35437	0.0291655
PWY-6630	4.60324	4.27934	0.0321563
PWY-6703	4.20422	3.8385	0.035826
PWY-6708	4.32658	3.89646	0.0351619
PWY-6737	4.75634	4.21477	0.0385781
PWY-6749	-7.55214	-0.873392	1.58655e-05
PWY-6891	1.67444	0.205191	0.00455274
PWY-6892	1.99121	1.64505	0.032272
PWY-6895	3.42364	2.08855	0.00326906
PWY-6897	4.23797	3.9024	0.0466337
PWY-6906	-7.93396	-6.64795	0.0441312
PWY-6969	4.76458	3.88393	0.0101513
PWY-6992	-4.70051	-2.649	0.0381373
PWY-7003	-0.634457	1.62627	0.0283833
PWY-7013	2.82179	1.57024	0.00894073
PWY-7111	5.73687	5.01405	0.0488548
PWY-7184	4.40311	4.0686	0.0354333
PWY-7187	4.12337	3.81486	0.0450499
PWY-7196	4.14221	3.9001	0.0467184
PWY-7211	4.43933	4.12659	0.0422703
PWY-7228	4.56659	4.28285	0.0497045
PWY-7242	4.73231	4.15276	0.0127619
PWY-7315	3.99359	3.50084	0.00883187
PWY-7323	4.52255	4.15433	0.0201061
PWY-7328	4.10888	3.71296	0.0326836
PWY-7332	-2.24993	0.0143581	0.0282429
PWY-7400	4.47373	4.18427	0.0471868
PWY-7446	0.345524	-0.996505	0.00831403
PWY-7539	4.4017	4.17623	0.044467
PWY-7664	4.75846	4.22494	0.019821
PWY-922	-3.70724	-0.183009	0.000471462
PWY0-1061	4.79456	4.41427	0.0131874
PWY0-1241	3.90348	3.46832	0.0341604
PWY0-1296	3.99048	3.72662	0.0490996
PWY0-1297	4.05391	3.78372	0.0345341
PWY0-1298	3.96105	3.62215	0.0205933
PWY0-1338	3.60391	2.89361	0.00785762
PWY0-1415	4.11929	3.78079	0.0282524
PWY0-1586	4.77052	4.35876	0.0222362
PWY0-166	4.26589	3.95475	0.0386208
PWY0-41	1.23361	-0.107268	0.00535752
PWY0-781	4.45368	4.1319	0.0470695
PWY0-845	4.11392	3.64972	0.0117447
PWY0-862	4.66256	4.11271	0.0169451
PWY490-3	0.140742	1.57734	0.0365726
PWY4FS-7	4.65316	4.37409	0.044662
PWY4FS-8	4.65562	4.37554	0.0446101
PWYG-321	4.77533	4.27098	0.0200714
PYRIDNUCSAL-PWY	3.81927	3.53882	0.0309408
PYRIDNUCSYN-PWY	4.15065	3.80397	0.0358854
PYRIDOXSYN-PWY	4.02361	3.54257	0.0236059
RHAMCAT-PWY	3.62967	3.0002	0.0128303
SER-GLYSYN-PWY	4.85307	4.57724	0.0320586
SO4ASSIM-PWY	4.61016	4.1844	0.0307251
SULFATE-CYS-PWY	4.74403	4.39467	0.0364682
TCA	5.00123	4.21999	0.0236669
TCA-GLYOX-BYPASS	4.64429	3.82182	0.013433
TEICHOICACID-PWY	0.18599	1.59079	0.00690567
THISYN-PWY	3.66194	2.77939	0.0130683
THREOCAT-PWY	1.89143	0.622117	0.00573307
TRPSYN-PWY	4.47538	4.17014	0.0389266
UBISYN-PWY	4.2798	3.84409	0.0342091
VALSYN-PWY	5.04202	4.69565	0.0469942

## Sheet: E. coli-protective E. faecalis
Pathways	Average clr (protective E. faecalis)	Average clr (E. coli OP50)	p-value
1CMET2-PWY	4.36999	4.05302	0.0314099
ANAEROFRUCAT-PWY	4.49607	4.02551	0.02503
ANAGLYCOLYSIS-PWY	4.54122	4.24951	0.0351403
ARG+POLYAMINE-SYN	4.20726	3.72562	0.00976376
ARGDEG-PWY	3.95232	2.36143	0.0276308
ARGSYN-PWY	4.4875	4.11232	0.028922
ARGSYNBSUB-PWY	4.49338	4.14687	0.0311929
ARO-PWY	4.62497	4.2001	0.0315314
ASPASN-PWY	4.17651	3.71355	0.0118547
AST-PWY	4.06308	2.64848	0.00200479
BIOTIN-BIOSYNTHESIS-PWY	4.52652	3.93025	0.0142698
BRANCHED-CHAIN-AA-SYN-PWY	4.88888	4.29153	0.0346896
CALVIN-PWY	5.14656	4.81612	0.0487986
CENTFERM-PWY	-3.09904	-0.123022	0.0177967
COA-PWY	4.19881	3.9502	0.0412003
COLANSYN-PWY	4.30541	3.56814	0.0049707
COMPLETE-ARO-PWY	4.71134	4.26954	0.0283148
CRNFORCAT-PWY	-1.84051	0.755677	0.0416344
DAPLYSINESYN-PWY	4.61211	4.20667	0.0332327
DENOVOPURINE2-PWY	4.37507	4.14106	0.0410034
DTDPRHAMSYN-PWY	4.61073	4.1152	0.0193536
ECASYN-PWY	3.70095	2.80855	0.00254997
ENTBACSYN-PWY	4.00284	3.45739	0.00921215
FAO-PWY	5.24633	3.7484	0.00308871
FASYN-INITIAL-PWY	4.44492	3.70662	0.00946659
FERMENTATION-PWY	4.70911	4.12978	0.0128583
FOLSYN-PWY	4.36474	3.90961	0.0203957
FUC-RHAMCAT-PWY	1.65631	0.632627	0.0220026
FUCCAT-PWY	0.679012	-0.153199	0.0492819
GALACT-GLUCUROCAT-PWY	3.60606	2.50378	0.0429499
GALACTARDEG-PWY	3.83624	2.89343	0.00105661
GALACTUROCAT-PWY	4.1007	3.26987	0.00319293
GLCMANNANAUT-PWY	3.70582	2.90347	0.00132541
GLUCARDEG-PWY	4.09216	2.72847	0.00152823
GLUCARGALACTSUPER-PWY	3.83749	2.89697	0.0010527
GLUCONEO-PWY	4.6255	4.0704	0.0212548
GLUCOSE1PMETAB-PWY	4.09428	3.24277	0.0052806
GLUCUROCAT-PWY	4.17001	3.36327	0.00398645
GLUTORN-PWY	4.75399	4.07938	0.0347862
GLYCOCAT-PWY	4.50071	3.87308	0.0102605
GLYCOGENSYNTH-PWY	4.28293	3.9383	0.032231
GLYCOLYSIS	4.55754	4.28281	0.0293984
GLYCOLYSIS-E-D	4.52648	4.07261	0.0192135
GLYCOLYSIS-TCA-GLYOX-BYPASS	4.56757	3.66504	0.00705388
GLYOXYLATE-BYPASS	4.36803	2.99247	0.00334566
GOLPDLCAT-PWY	-4.95042	-2.09127	0.0356249
HEME-BIOSYNTHESIS-II	4.17831	3.7775	0.0240393
HEMESYN2-PWY	4.52149	4.27143	0.0409299
HISDEG-PWY	4.35652	3.46176	0.00634779
HISTSYN-PWY	4.29867	4.10015	0.0487639
HOMOSER-METSYN-PWY	4.11985	3.72574	0.0246447
HSERMETANA-PWY	2.87685	3.28847	0.0267155
ILEUSYN-PWY	5.05291	4.33093	0.0347637
KDO-NAGLIPASYN-PWY	3.98827	3.30735	0.00780395
KETOGLUCONMET-PWY	4.2335	3.26051	0.00427767
LACTOSECAT-PWY	-5.13842	-1.85462	0.000680522
LPSSYN-PWY	3.92034	2.98994	0.00241991
MET-SAM-PWY	4.32558	3.97223	0.023942
NAD-BIOSYNTHESIS-II	3.81072	2.9509	0.00239398
NADSYN-PWY	-4.88248	-3.27046	0.0177427
NAGLIPASYN-PWY	4.07135	3.53222	0.0142378
NONMEVIPP-PWY	4.23509	3.92697	0.0359898
NONOXIPENT-PWY	5.25308	4.88845	0.020417
OANTIGEN-PWY	4.45358	4.07498	0.0324345
ORNARGDEG-PWY	3.95872	2.35812	0.0275855
ORNDEG-PWY	3.65831	2.72321	0.00178453
P101-PWY	-2.76964	-0.298355	0.0394007
P105-PWY	4.81362	3.54805	0.00392596
P122-PWY	3.07443	3.48079	0.0392683
P125-PWY	-2.36187	0.189339	0.0131588
P161-PWY	4.86621	4.14541	0.0130582
P163-PWY	-8.20041	-4.50005	0.00568444
P184-PWY	-2.46966	-0.55068	0.045765
P221-PWY	1.85888	2.64302	0.0172601
P23-PWY	-0.923991	1.51645	0.0104679
P261-PWY	-5.28905	-1.94952	0.00651553
P4-PWY	4.50153	4.11456	0.0304714
P42-PWY	1.44941	2.82468	0.0113745
P441-PWY	4.21002	3.63469	0.00295639
PANTO-PWY	4.4757	3.79579	0.0155091
PANTOSYN-PWY	4.30707	3.77285	0.0207171
PENTOSE-P-PWY	4.81448	4.37242	0.0302949
PEPTIDOGLYCANSYN-PWY	4.26519	4.0367	0.0395727
PHOSLIPSYN-PWY	4.76206	4.32175	0.024673
POLYAMINSYN3-PWY	1.20427	2.49794	0.00657791
POLYAMSYN-PWY	4.07157	3.4881	0.00542657
POLYISOPRENSYN-PWY	4.48826	3.98153	0.0286021
PPGPPMET-PWY	4.11993	3.41804	0.00473467
PRPP-PWY	4.37483	4.09682	0.0356644
PWY-1269	4.09508	3.58633	0.0117476
PWY-2941	1.67764	2.89196	0.00413098
PWY-2942	4.58832	4.24424	0.0309446
PWY-3001	4.70228	4.30283	0.0328714
PWY-4361	-4.49184	-2.19916	0.0464366
PWY-4984	1.37701	2.93853	0.00120535
PWY-5022	2.35143	2.85204	0.0153187
PWY-5097	4.5256	4.19905	0.0326132
PWY-5101	5.21804	4.47227	0.0337363
PWY-5103	4.72391	4.22273	0.0326445
PWY-5121	4.187	3.77829	0.0284396
PWY-5154	4.6675	4.10193	0.0300247
PWY-5180	1.95978	2.71108	0.0253075
PWY-5182	1.95177	2.7153	0.0253683
PWY-5188	4.25923	3.98419	0.0380819
PWY-5189	4.1985	3.93208	0.0363207
PWY-5304	-3.55699	-0.242229	0.00761221
PWY-5347	4.51113	4.11775	0.0266599
PWY-5384	4.07623	3.36708	0.00431996
PWY-5415	1.84885	2.60026	0.0163735
PWY-5419	-1.30955	1.17286	0.0295991
PWY-5420	-0.586972	1.486	0.031844
PWY-5430	-1.01573	0.686352	0.0315353
PWY-5484	4.5384	4.28444	0.0309924
PWY-5647	-5.74112	-3.95156	0.0124353
PWY-5651	-5.53362	-3.96913	0.0168284
PWY-5654	-3.4361	-1.79897	0.0197969
PWY-5655	-5.11061	-3.34351	0.0222097
PWY-5659	4.79401	3.99531	0.0171593
PWY-5667	4.75219	4.37884	0.049008
PWY-5676	-2.00511	0.657385	0.00882094
PWY-5677	-11.186	-6.07177	0.0316937
PWY-5686	4.51725	4.21816	0.0396086
PWY-5695	4.93191	4.17305	0.0252219
PWY-5823	0.551085	-0.305297	0.0476704
PWY-5855	4.32817	3.79271	0.0162697
PWY-5856	4.32776	3.79218	0.0162217
PWY-5857	4.32792	3.78919	0.0162346
PWY-5910	-3.17039	-0.279519	0.000406157
PWY-5913	4.62685	4.07017	0.0224857
PWY-5918	4.21591	3.78969	0.0241529
PWY-5920	2.13602	3.18857	0.00802191
PWY-5971	-2.88108	3.48911	8.81894e-05
PWY-5989	4.74113	3.70814	0.00827216
PWY-6121	4.46526	4.20854	0.0458697
PWY-6123	4.19879	3.95414	0.0416592
PWY-6125	4.52373	4.16633	0.0322181
PWY-6126	4.58093	4.27369	0.0355217
PWY-6147	4.35173	3.95965	0.0337267
PWY-6151	4.37888	3.65681	0.0147038
PWY-6163	4.59778	4.16366	0.0356294
PWY-621	4.21886	3.96224	0.0476622
PWY-6210	-6.23889	-4.23949	0.0374197
PWY-6263	-6.93858	-3.62526	0.0045995
PWY-6282	4.71944	3.88467	0.00914014
PWY-6317	4.04591	3.39678	0.00521212
PWY-6353	4.49163	4.12532	0.0479661
PWY-6383	-5.55521	-4.21753	0.0214341
PWY-6385	4.26901	4.03365	0.0395048
PWY-6386	4.2649	4.04819	0.0422749
PWY-6387	4.2854	4.05996	0.0391272
PWY-6396	-0.966277	1.42941	0.0115418
PWY-6467	4.06955	3.5294	0.0143214
PWY-6470	-6.2788	-0.677491	1.49092e-05
PWY-6471	-2.62927	0.552909	0.000300063
PWY-6505	-5.23718	-3.41678	0.0149281
PWY-6519	4.5958	3.96761	0.0146297
PWY-6545	2.76562	3.69787	0.0120452
PWY-6562	0.320587	1.50653	0.00531435
PWY-6588	0.887212	1.49458	0.00913305
PWY-6590	-2.7526	0.191927	0.0210777
PWY-6609	4.16733	3.89158	0.0425313
PWY-6612	4.21772	3.65733	0.0150054
PWY-6628	4.70525	4.02083	0.0137546
PWY-6630	4.60877	3.97667	0.0153981
PWY-6700	4.19657	3.93086	0.0393753
PWY-6703	4.20884	3.75105	0.0221266
PWY-6708	4.32987	3.79091	0.0161955
PWY-6737	4.75947	3.7048	0.0105468
PWY-6749	-7.57342	-1.73939	2.44616e-05
PWY-6895	3.41451	2.24387	0.0161713
PWY-6897	4.24023	3.83647	0.0267745
PWY-6969	4.76827	3.51427	0.00380431
PWY-6992	-4.69261	-2.34894	0.033625
PWY-7003	-0.652274	2.35627	0.0220725
PWY-7007	-5.46355	-4.27695	0.0291894
PWY-7013	2.8146	1.90321	0.0395288
PWY-7111	5.74393	4.63957	0.0356847
PWY-7184	4.4048	3.94496	0.0207029
PWY-7187	4.12244	3.77956	0.027244
PWY-7196	4.14462	3.85277	0.0295593
PWY-7197	4.1973	3.95188	0.0416364
PWY-7199	3.93982	3.69717	0.0448932
PWY-7200	4.0389	3.83971	0.0428448
PWY-7208	4.49455	4.25645	0.049229
PWY-7211	4.44099	4.04121	0.0256302
PWY-7219	4.55105	4.23978	0.0367113
PWY-7220	4.6291	4.33214	0.0349683
PWY-7221	4.45367	4.0603	0.0317847
PWY-7222	4.63038	4.33074	0.0348229
PWY-7228	4.56937	4.19819	0.0305559
PWY-7229	4.65952	4.33259	0.0342134
PWY-7234	4.19562	3.93954	0.0402525
PWY-7242	4.73446	3.72534	0.00301536
PWY-7254	4.54023	3.75343	0.0366023
PWY-7315	3.99738	3.18253	0.00263943
PWY-7323	4.53053	3.71848	0.00900596
PWY-7328	4.11181	3.66578	0.0184636
PWY-7332	-2.25627	0.832882	0.0228108
PWY-7371	-8.06955	-5.20179	0.00691805
PWY-7374	-8.38528	-6.62681	0.0495446
PWY-7400	4.4808	4.10807	0.0291373
PWY-7431	0.884595	1.59647	0.0296931
PWY-7446	0.340518	-0.651835	0.0402978
PWY-7456	-6.29643	-3.81698	0.0152023
PWY-7527	-3.79017	-1.49997	0.0473084
PWY-7539	4.40517	3.96826	0.0336855
PWY-7560	4.23585	3.92834	0.0359433
PWY-7616	-4.9693	-3.7152	0.0174095
PWY-7663	5.13605	4.65915	0.0493865
PWY-7664	4.75997	3.96375	0.00985864
PWY-841	4.47235	4.17401	0.0373981
PWY-922	-3.69561	-0.778393	0.000416628
PWY0-1061	4.79667	4.16446	0.00623986
PWY0-1241	3.89686	3.4949	0.0176629
PWY0-1261	4.86774	4.67033	0.0471774
PWY0-1296	3.98647	3.61748	0.0320028
PWY0-1297	4.05197	3.71029	0.0232609
PWY0-1298	3.96621	3.53506	0.0137068
PWY0-1319	4.75269	4.37956	0.0487494
PWY0-1338	3.61179	2.55952	0.00197274
PWY0-1415	4.11766	3.65257	0.0154444
PWY0-1586	4.77299	4.10373	0.0122959
PWY0-162	4.49977	4.21871	0.0400692
PWY0-166	4.27308	3.81879	0.0221278
PWY0-41	1.23744	0.218143	0.0295511
PWY0-781	4.45074	4.04372	0.0278923
PWY0-845	4.11029	3.52489	0.00652261
PWY0-862	4.6625	3.85758	0.0083449
PWY1G-0	-5.97485	-4.72147	0.0115457
PWY490-3	0.135965	1.8828	0.0201422
PWY4FS-7	4.65935	4.25825	0.0260904
PWY4FS-8	4.66073	4.25577	0.0261761
PWYG-321	4.77872	4.00666	0.00935003
PYRIDNUCSAL-PWY	3.82001	3.40443	0.0179064
PYRIDNUCSYN-PWY	4.15305	3.70275	0.0248467
PYRIDOXSYN-PWY	4.02029	3.42869	0.0107671
REDCITCYC	2.81229	3.23338	0.0489365
RHAMCAT-PWY	3.63423	2.7514	0.00358775
RIBOSYN2-PWY	4.39574	3.97319	0.034688
SER-GLYSYN-PWY	4.85811	4.26763	0.0263769
SO4ASSIM-PWY	4.61398	4.04297	0.0169106
SULFATE-CYS-PWY	4.74927	4.14202	0.020492
TCA	5.00502	3.81165	0.0106539
TCA-GLYOX-BYPASS	4.64981	3.38596	0.00503072
TEICHOICACID-PWY	0.188493	1.70472	0.0059006
THISYN-PWY	3.66064	3.03001	0.0321791
THREOCAT-PWY	1.89124	0.839061	0.0253295
THRESYN-PWY	4.61681	4.30021	0.034311
TRNA-CHARGING-PWY	4.34796	4.01488	0.0320328
TRPSYN-PWY	4.47507	4.15255	0.0258614
UBISYN-PWY	4.28116	3.74246	0.0158074
VALSYN-PWY	5.05155	4.3309	0.0347221

## Sheet: E. coli-P. mendocina
Pathways	Average clr (P. mendocina)	Average clr (E. coli OP50)	p-value
CENTFERM-PWY	-3.19601	-1.0556	0.0317341
DENITRIFICATION-PWY	-3.94683	-0.703014	0.000218858
HSERMETANA-PWY	2.77637	3.59092	0.0144705
LEU-DEG2-PWY	-0.41033	1.66675	0.0163385
P122-PWY	2.98891	3.60153	0.0144646
P221-PWY	1.76457	3.03041	0.00269359
P42-PWY	1.33741	2.67712	0.00378086
POLYAMINSYN3-PWY	1.09638	2.5985	0.00095052
PROTOCATECHUATE-ORTHO-CLEAVAGE-PWY	-0.414915	1.63128	0.0397379
PWY-2941	1.56819	2.54094	0.0168669
PWY-3781	3.43506	4.83752	0.0105962
PWY-4984	1.26871	2.87951	0.000912482
PWY-5022	2.24872	3.24436	0.00726096
PWY-5345	3.59612	4.29737	0.0126861
PWY-5676	-2.10342	0.569325	0.000471501
PWY-5920	2.04401	3.26788	0.00185569
PWY-6545	2.67784	3.65807	0.0055101
PWY-6562	0.247016	1.74042	0.00042663
PWY-6590	-2.84774	-0.708407	0.0356579
PWY-6901	3.81815	4.13598	0.0392215
PWY-7003	-0.720933	1.28317	0.0362447
PWY-7094	1.66967	4.3243	0.0151557
PWY-7376	-1.08875	2.66528	0.00192124
PWY0-321	-1.45929	0.761154	1.38507e-05
PWY490-3	0.0296398	1.22028	0.0344387
REDCITCYC	2.70688	3.55033	0.00983301
TEICHOICACID-PWY	0.0814084	1.22561	0.0117296
TYRFUMCAT-PWY	-0.150719	1.59375	0.022475
